# Supplementary material for: Incidental CT Findings in the Elderly with Low-Energy Falls: Prevalence and Implications
Source: Diagnostics (Basel). 2022 Jan 30;12(2):354. doi: 10.3390/diagnostics12020354 (PMC8871195; doi:10.3390/diagnostics12020354)
Supplement: Supplementary file 1 [file diagnostics-12-00354-s001.zip]

Archive with 1 entries (1 files):
- diagnostics-1511707 SI.pdf
